# Supplementary material for: Deer presence rather than abundance determines the population density of the sheep tick, Ixodes ricinus, in Dutch forests
Source: Parasit Vectors. 2017 Sep 19;10:433. doi: 10.1186/s13071-017-2370-7 (PMC5606071; doi:10.1186/s13071-017-2370-7)
Supplement: Supplementary file 2 — All data used for the analysis of the cross-sectional study. Table S3. All data used for the analysis of the experiment. (XLSX 14 kb) [file 13071_2017_2370_MOESM2_ESM.xlsx]

## Sheet: Legend
Dataset belonging to the manuscript: Hofmeester et al. Deer presence rather than abundance determines the population density of the Sheep tick, Ixodes ricinus, in Dutch forests
Data cross-sectional study
Header	Description
Plot	Name of the plot
Year	Year in which measurements were taken
Undergrowth vegetation	The most dominant plant species in the herbaceous layer; fern species were combined in the analysis
Deer presence	1 if deer were present, 0 if deer were not present
All deer	Passage rate (per meter per day) of all deer species combined
Roe deer	Passage rate (per meter per day) of roe deer
Fallow deer	Passage rate (per meter per day) of fallow deer
Red deer	Passage rate (per meter per day) of red deer
Larvae	Larval density (per 100 m2)
Nymphs	Nymphal density (per 100m2)
Adults	Adult density (per 100m2)
Data experiment
Header	Description
Plot	Either exclosure or control
Site	Number for the different pairs of exclosures and controls
Year	Year in which measurements were taken
Deer presence	1 if deer were present; 0 if deer were not present
Nymphs	Nymphal density (per 100m2)
Adults	Adult density (per 100m2)

## Sheet: Data cross-sectional study
Additional file 2: Table S2. All data used for the analysis of the cross-sectional study.
Plot	Year	Undergrowth vegetation	Deer presence	All deer	Roe deer	Fallow deer	Red deer	Larvae	Nymphs	Adults
Amsterdamse Waterleiding Duinen	2014	Calamagrostis epigejos	1	0.845086	0	0.844467	0	348.833	60.5	5.25
Bergherbos	2013	Deschampsia flexuosa	1	0.0186112	0.0186112	0	0	46.8	72.4167	2.66667
Buunderkamp	2013	Vaccinium myrtillus	1	0.0241518	0.0241479	0	0	259.1	183.417	6.33333
Duin en Kruidberg	2013	Calamagrostis epigejos	1	0.160747	0.0103933	0.150353	0	527.4	72.5	4.41667
Deelerwoud	2014	Vaccinium myrtillus	1	0.0529118	0	0.0253767	0.0266454	264.833	137.417	13.4167
Enkhout	2013	Vaccinium myrtillus	1	0.0548473	0.00691365	0.00734242	0.0404235	89.7	114.75	5.33333
Enkhout (exclosure)	2013	Vaccinium myrtillus	0	0	0	0	0	0	4	2.25
Herperduin	2014	Molinia caerulea	1	0.011624	0.011624	0	0	6	10	0.333333
Halfmijl	2013	Molinia caerulea	1	0.0607883	0.0607883	0	0	124.1	127.583	4.58333
Kremboong	2013	Dryopteris dilatata (fern)	1	0.0498394	0.0498394	0	0	223.9	66.1667	2.33333
Maashorst	2014	Deschampsia flexuosa	1	0.0308165	0.0308165	0	0	249.5	53.3333	1.41667
Pettemerduin	2014	Polypodium vulgare (fern)	0	0	0	0	0	0	10.8333	1.58333
Planken Wambuis	2013	Vaccinium myrtillus	1	0.0394682	0.0267156	0	0.0109052	156.6	63.3333	1.66667
Rheebruggen	2014	Dryopteris dilatata (fern)	1	0.0475491	0.0475491	0	0	516.917	71.5833	4.08333
Schoorlse Duinen	2013	Molinia caerulea	0	0	0	0	0	0.1	1.83333	0.25
Stameren	2014	Deschampsia flexuosa	1	0.0492636	0.0492636	0	0	122.833	94.5	7.83333
Valenberg	2014	Vaccinium myrtillus	1	0.041428	0.00305268	0.00477004	0.032773	229.5	63.6667	7.66667
Vijverhof	2013	Deschampsia flexuosa	1	0.0456541	0.0456541	0	0	55.5	86.5833	1.91667
Vledderhof	2014	Dryopteris dilatata (fern)	1	0.0460712	0.0452404	0.000830803	0	137.333	33.6667	2.58333
Zwanemeerbos	2013	Pteridium aquilinum (fern)	1	0.0383644	0.0383644	0	0	122.5	56.6667	9

## Sheet: Data experiment
Table S3. All data used for the analysis of the experiment.
Plot	Site	Year	Deer presence	Nymphs	Adults
Control 1	1	2013	1	74.3333	1.66667
Control 1	1	2015	1	38	2.66667
Exclosure 1	1	2013	0	41.6667	3.66667
Exclosure 1	1	2015	0	5.66667	1.33333
Control 2	2	2013	1	64.6667	1
Control 2	2	2015	1	36.3333	2
Exclosure 2	2	2013	0	110	2.33333
Exclosure 2	2	2015	0	13	1.66667
Control 3	3	2013	1	85.3333	4.66667
Control 3	3	2015	1	18	1.33333
Exclosure 3	3	2013	0	88.6667	10.3333
Exclosure 3	3	2015	0	14	1
Control 4	4	2013	1	35.6667	1.66667
Control 4	4	2015	1	14	0.333333
Exclosure 4	4	2013	0	63.3333	2
Exclosure 4	4	2015	0	4	0.333333
